# Supplementary material for: Prostatic Therapeutic Efficacy of LENILUTS®, a Novel Formulation with Multi-Active Principles
Source: Pharmaceutics. 2022 Sep 5;14(9):1866. doi: 10.3390/pharmaceutics14091866 (PMC9506015; doi:10.3390/pharmaceutics14091866)
Supplement: Supplementary file 1 [file pharmaceutics-14-01866-s001.zip]

Archive with 1 entries (1 files):
- pharmaceutics-1812811-supplementary.pdf
